# Supplementary material for: Association between Hospital-Acquired Pneumonia and In-Hospital Mortality in Solid Organ Transplant Admissions: An Observational Analysis in Spain, 2004–2021
Source: J Clin Med. 2023 Aug 25;12(17):5532. doi: 10.3390/jcm12175532 (PMC10488258; doi:10.3390/jcm12175532)
Supplement: Supplementary file 1 [file jcm-12-05532-s001.zip]

Archive with 1 entries (1 files):
- jcm-2517146-supplementary.pdf
